# Supplementary material for: Identification of multigene predictors of prognosis in patients with ovarian cancer
Source: iScience. 2026 Feb 6;29(3):114932. doi: 10.1016/j.isci.2026.114932 (PMC12936820; doi:10.1016/j.isci.2026.114932)
Supplement: Table S1. The clinical information and IHC scoring data of ovarian tissue microarray (HOvaC160Su01) [file mmc2.xlsx]

## Sheet: HOvaC160Su01
Point location in tissue microarray	Coding of tissue	Coding of samples	Date of report	Gender	Age (Years)	Time to recurrence	Disease-free survival time status	Disease-free survival time (months)	Follow-up time	Overall survival status	Overall survival time (months)	Tumor type	Grade	TNM staging (AJCC-7)	Pathologic T	Pathologic N	Pathologic M	Tumor size	①-IHC score-ALDH1A2	②-IHC score-ALDH1A2	③-IHC score-ALDH1A2	①-IHC score-DCN	②-IHC score-DCN	③-IHC score-DCN	①-IHC score-GATA6	②-IHC score-GATA6	③-IHC score-GATA6	①-IHC score-PDGFRA	②-IHC score-PDGFRA	③-IHC score-PDGFRA
A01	J01A0867	J01A0867-B32-C01	2009-02-12	Woman	71	2011/11	Relapse	33	2012/06	Dead	40	Primary	Ⅱ-Ⅲ	3	T3	N1	M0	16x13.4x8.9cm	7.5	7.5	7.5	4	4.5	4	9	7.5	9	7.5	7.5	5
A02	J01A0868	J01A0868-B32-C01	2009-02-23	Woman	44		Relapse-free	109	2018/03	Alive	109	Primary	Ⅰ-Ⅲ	3	T3	N0	M0	8x6.1x3.5cm	7.5	9	7.5	7.5	7.5	6.25	9	7.5	9	7.5	6.875	6.25
A03	D16A6602	D16A6602-B32-C01	2009-02-24	Woman	47	2010/03	Relapse	13	2010/11	Dead	21	Metastasis	Ⅱ-Ⅲ	4	T3	N1	M1	15.3x8.1x2.5cm	7.5	7.5	7.5	7.5	7.5	7.5	9	6.875	9	6	5	5
A04	J01A0869	J01A0869-B32-C01	2009-03-10	Woman	46	2017/01	Relapse	94	2018/03	Alive	108	Primary	Ⅱ-Ⅲ	3	T3	N0	M0	8x6.1x3.5cm	7.5	9	6.875	2.5	3	2.5	3	4	4	1	4	0.5
A05	J01A0870	J01A0870-B32-C01	2009-03-12	Woman	59	2010/03	Relapse	12	2014/01	Dead	62	Primary	Ⅲ	4	T3	N1	M1	12x3.5x2.6cm	0.5	0.5	0.5	3	4.5	2	6	6	5	0	1	0
A06	J01A0871	J01A0871-B32-C01	2009-03-25	Woman	51		Relapse-free	108	2018/03	Alive	108	Primary	Ⅲ	2	T2	N0	M0	6.2x5.3x2.9cm	7.5	7.5	7.5	3	3.75	3.75	9	6.875	9	7.5	7.5	7.5
A07	J01A0893	J01A0893-B32-C01	2009-03-26	Woman	46	2012/02	Relapse	35	2016/03	Dead	84	Primary	Ⅲ	3	T3	N0	M0	9.2x7.7x4.2cm	4	4	4	6	6.25	6.75	3	5	3	1	3.75	0.75
A08	J01A0872	J01A0872-B32-C01	2009-04-07	Woman	64	2012/06	Relapse	38	2013/08	Dead	52	Primary	Ⅲ	3	T3	N1	M0	23.3x19.1x17.5cm	7.5	7.5	6.875	7.5	7.5	8.25	7.5	6.875	7.5	6	6.25	5
A09	J01A0873	J01A0873-B32-P01	2009-04-09	Woman	61		Relapse	8	2009/12	Dead	8	Primary	Ⅱ-Ⅲ	4	T3	N1	M1	20x16.2x13.9cm	5	5	5	3	3.75	2.5	3	4.5	6.25	0	2	0
A10	J01A0874	J01A0874-B32-C01	2009-04-09	Woman	36		Relapse-free	107	2018/03	Alive	107	Primary	Ⅰ	2	T2	N0	M0	8.1x6.2x2.5cm	0	0	0	3	3	2.5	2	4	1.5	6	5
A11	J01A0875	J01A0875-B32-C01	2009-04-13	Woman	73	2014/06	Relapse	62	2015/08	Dead	76	Primary	Ⅲ	3	T3	N1	M0	12.2x10x7.3cm	9	9	9	2	3	2	9	7.5	9	7.5	7.5	5
A12	J01A0876	J01A0876-B32-C01	2009-04-17	Woman	21		Relapse-free	107	2018/03	Alive	107	Primary		2	T2	N0	M0	3.1x1.9x0.7cm	2	2	2	2	3.75	2.5	9	9	9	3	4	0.5
A13	J01A0877	J01A0877-B32-C01	2009-04-22	Woman	40		Relapse-free	107	2018/03	Alive	107	Primary	Ⅱ-Ⅲ	2	T2	N0	M0	4.5x3.9x2.2cm	7.5	7.5	6.875	7.5	7.5	7.5	7.5	7.5	7.5	3	4	3
A14	J01A0878	J01A0878-B32-C01	2009-04-21	Woman	62	2015/03	Relapse	71	2016/01	Dead	81	Primary	Ⅲ	3	T3	N1	M0	10.5x8.7x7.5cm	9	9	9	3	4.5	4.5	9	9	9	6	6.875	5
A15	J01A0879	J01A0879-B32-C01	2009-05-08	Woman	51	2009/12	Relapse	7	2012/12	Dead	43	Primary	Ⅲ	3	T3	N1	M0	7.6x6.2x3.5cm	1	1	0	2	2.5	4	2	4	1	3	4.5	3.75
A16	J01A0880	J01A0880-B32-C01	2009-05-11	Woman	58	2013/01	Relapse	44	2018/03	Alive	106	Primary	Ⅲ	3	T3	N0	M0	4.5x4.2x4.1cm	9	7.5	9	3	3.75	3.375	7.5	6.875	9	5	5	5
B01	J01A0881	J01A0881-B32-C01	2009-05-22	Woman	46		Relapse-free	106	2018/03	Alive	106	Primary	Ⅰ-Ⅱ	2	T2	N0	M0	3.3x3.1x2.9cm	9	7.5	9	3	4	3.75	9	9	9	2	3	1.5
B03	D99A0206	D99A0206-B32-C01	2009-06-09	Woman	61	2011/08	Relapse	22	2012/04	Dead	34	Metastasis	Ⅲ	4	T3	N0	M1	15.3x14.6x13.5cm	4	4	3.75	3	3.75	3.75	7.5	5	7.5	0	0.5	0
B04	J01A0883	J01A0883-B32-C01	2009-06-17	Woman	45	2013/12	Relapse	54	2015/12	Dead	78	Primary	Ⅲ	3	T3	N0	M0	12.1x10.2x9.5cm	4	4	4	3	4	4.5	3	3.75	3	1	3	1
B05	J01A0884	J01A0884-B32-C01	2009-06-24	Woman	55	2014/04	Relapse	58	2018/03	Alive	105	Primary	Ⅲ	3	T3	N0	M0	3.1x2.2x2.1cm	9	7.5	8.25	7.5	7.5	8.25	9	6.875	9	2	1.5	0.5
B06	J01A0885	J01A0885-B32-C01	2009-07-09	Woman	62		Relapse	4	2009/11	Dead	4	Primary	Ⅰ	4	T3	N1	M1	16.1x15.2x13.5cm	7.5	7.5	7.5	7.5	6.25	7.5	6	5	7.5	0.5	0.5	0.5
B07	J01A0886	J01A0886-B32-C01	2009-08-10	Woman	40	2017/03	Relapse	91	2018/03	Alive	103	Primary	Ⅰ-Ⅲ	3	T3	N0	M0	4.6x4x3.5cm	1	0.5	2	3	3.75	3.75	3	3.75	3	1	1.125	1
B08	J01A0887	J01A0887-B32-C01	2009-08-13	Woman	64	2010/02	Relapse	4	2014/10	Dead	62	Primary		3	T3	N0	M0	5.5x5.2x4.5cm	7.5	7.5	8.25	7.5	7.5	8.25	7.5	6.875	9	7.5	7.5	5
B09	J01A0888	J01A0888-B32-C01	2009-08-25	Woman	56	2016/06	Relapse	82	2018/03	Alive	103	Primary		1	T1	N0	M0	5x4.3x3.1cm	7.5	5	6	0	0.5	0	3	4	4	2	0.5	2.5
B11	J01A0890	J01A0890-B32-C01	2009-09-28	Woman	73	2010/12	Relapse	15	2011/03	Dead	18	Primary	Ⅲ	3	T3	N1	M0	15.9x14.8x12.6cm	7.5	6.25	8.25	3	4.5	3.75	7.5	6.875	9	6	5.625	5
B12	J01A0891	J01A0891-B32-C01	2009-10-09	Woman	66		Relapse	35	2012/09	Dead	35	Primary	Ⅲ	4	T3	N1	M1	13.2x13.1x12.3cm	7.5	7.5	9	7.5	7.5	8.25	9	7.5	9	6	5
B13	J01A0892	J01A0892-B32-C01	2009-11-20	Woman	62	2012/09	Relapse	34	2013/07	Dead	44	Primary	Ⅲ	3	T3	N0	M0	11.2x11x10.9cm	4	4.5	4.5	6	6	6	7.5	6.875	7.5	2	3	0.5
B14	J01A0894	J01A0894-B32-C01	2009-12-17	Woman	58		Relapse-free	99	2018/03	Alive	99	Primary	Ⅲ	1	T1	N0	M0	6.2x6.1x4.6cm	3	3	4	3	3.75	4.5	3	4.375	5	1	0.5	0.75
B15	J01A0895	J01A0895-B32-C01	2009-12-24	Woman	46	2012/06	Relapse	30	2018/03	Alive	99	Primary	Ⅲ	3	T3	N0	M0	7.9x6.3x5.8cm	3	4	0.5	3	3.75	5	2	4.375	1.5	1	4	0.5
B16	J01A0896	J01A0896-B32-C01	2009-12-29	Woman	49	2010/03	Relapse	3	2010/04	Dead	4	Primary	Ⅲ	4	T3	N1	M1	15.5x15.4x13cm	6	5	6.875	2	3.75	2	9	7.5	9	1	1	3.75
C01	J01A0897	J01A0897-B32-C01	2009-12-30	Woman	53	2011/12	Relapse	24	2012/05	Dead	29	Primary	Ⅲ	3	T3	N0	M0	5.6x5.3x2.3cm	6.25	6.25	6.25	9	9	9	7.5	7.5	7.5	3	3.75	3.75
C02	J01A0898	J01A0898-B32-C01	2010-01-04	Woman	36	2014/04	Relapse	51	2018/03	Alive	98	Primary	Ⅲ	3	T3	N0	M0	1.9x1.3x0.9cm	3	4	5	4			7.5	6	7.5	6	5	5
C03	J01A0899	J01A0899-B32-C01	2010-01-07	Woman	52	2013/12	Relapse	47	2018/03	Alive	98	Primary	Ⅱ	2	T2	N0	M0	2.2x1.3x0.8cm	7.5	6.25	7.5	2	2	2.625	9	7.5	9	1	1	1
C04	J01A0900	J01A0900-B32-C01	2010-01-17	Woman	56	2011/09	Relapse	20	2011/12	Dead	23	Primary	Ⅲ	4	T3	N1	M1	17x15.8x12.1cm	9	9	9	3	5	3.75	9	9	7.5	6	5.625	5
C05	J01A0901	J01A0901-B32-C01	2010-01-28	Woman	20	2017/09	Relapse	92	2018/03	Alive	98	Primary	Ⅲ	3	T3	N0	M0	5.6x5.3x5.2cm	0	0.5	0	3	6.25	3.75	3	3.75	2.25	3	3.75	0
C06	J01A0902	J01A0902-B32-C01	2010-01-30	Woman	48	2016/01	Relapse	72	2018/03	Alive	98	Primary	Ⅲ	3	T3	N0	M0	1.9x1.3x0.8cm	9	9	6.25	3	4	4	9	6.875	9	2	3	2
C08	J01A0904	J01A0904-B32-C01	2010-02-09	Woman	47	2016/09	Relapse	79	2018/03	Alive	97	Primary	Ⅲ	3	T3	N0	M0	6.6x6.4x5.7cm	9	7.5	9	3	4	4.5	9	9	9	0	2.5	0
C09	J01A0905	J01A0905-B32-C01	2010-02-14	Woman	36	2010/12	Relapse	10	2011/04	Dead	14	Primary	Ⅰ-Ⅲ	4	T3	N1	M1	13.8x13.2x8.8cm	6	4	5	3	4	6.75	7.5	5.625	7.5	6	6.25	5
C10	J01A0906	J01A0906-B32-C01	2010-03-04	Woman	53	2013/09	Relapse	42	2015/09	Dead	54	Primary	Ⅲ	3	T3	N0	M0	8.6x8.5x7.9cm	6	5	6.875	6	6	6	2	3.75	2	1.5	1.5	1.5
C11	J01A0907	J01A0907-B32-C01	2010-03-04	Woman	53		Relapse-free	96	2018/03	Alive	96	Primary	Ⅲ	3	T3	N0	M0	2.9x2.8x2.7cm	3	4	4.5	3	3	3	9	9	9	0.5	0.5	0.5
C12	J01A0908	J01A0908-B32-C01	2010-03-12	Woman	49	2010/12	Relapse	9	2011/01	Dead	10	Primary	Ⅲ	4	T3	N0	M1	9x8.4x7.2cm	3	4	5	3	4	3	7.5	6.875	7.5	5	5	5
C13	J01A0909	J01A0909-B32-C01	2010-03-24	Woman		2011/04	Relapse	13	2012/11	Dead	32	Primary	Ⅲ	3	T3	N0	M0	9.1x8.2x7.1cm	6	5	5.5	3	4	6	9	6.875	9	6	6.875	6
C14	J01A0910	J01A0910-B32-C01	2010-03-24	Woman	63	2017/02	Relapse	83	2018/03	Alive	96	Primary		3	T3	N0	M0	5.1x4.4x3.7cm	3	3.75	6	0	1.5	0	9	5.625	9	0	2.5	0
C15	D99A0207	D99A0207-B32-C01	2010-03-31	Woman	73	2012/06	Relapse	27	2015/07	Dead	64	Metastasis	Ⅲ	4	T3	N1	M1	6.4x6.2x5.1cm	2	4	1.25	6	6.25	6.75	3	4.5	4	0	2.5	0
C16	J01A0911	J01A0911-B32-C01	2010-04-06	Woman	65	2011/03	Relapse	11	2018/03	Alive	95	Primary		3	T3	N0	M0	3.9x2.4x1.7cm	7.5	5	7.5	1	2.25	1	6	5	7.5	6	5.625	5
D01	J01A0912	J01A0912-B32-C01	2010-04-27	Woman	51	2012/03	Relapse	23	2018/03	Alive	95	Primary		3	T3	N0	M0	4.0x3.2x2.9cm	9	7.5	9	2	2.25	3	9	7.5	9	4	3.75	4
D02	J01A0913	J01A0913-B32-C01	2010-04-29	Woman	53	2015/09	Relapse	65	2016/12	Dead	80	Primary	Ⅲ	3	T3	N0	M0	5.5x5.4x4.2cm	7.5	5	6	3	3.75	6	6	5.625	6	0	3.75	0
D03	J01A0914	J01A0914-B32-C01	2010-05-06	Woman	57	2010/08	Relapse	3	2011/01	Dead	8	Primary	Ⅲ	3	T3	N1	M0	13.6x12.4x11.7cm	7.5	7.5	9	7.5	7.5	7.5	9	9	9	6	9	5
D04	J01A0915	J01A0915-B32-C01	2010-05-19	Woman	23	2012/11	Relapse	30	2013/07	Dead	38	Primary	Ⅲ	3	T3	N1	M0	6.6x6.4x5.7cm	9	7.5	9	3	4	3	9	9	9	6	6.875	6
D05	J01A0916	J01A0916-B32-C01	2010-06-18	Woman	46	2011/12	Relapse	18	2012/09	Dead	27	Primary	Ⅲ	4	T3	N0	M1	8.2x7.9x7.7cm	7.5	7.5	7.5	2	3.75	0	7.5	6.875	7.5	6	6.25	5
D06	J01A0917	J01A0917-B32-C01	2010-07-12	Woman	25	2013/06	Relapse	35	2014/04	Dead	45	Primary	Ⅰ	4	T3	N1	M1	15.3x13.4x12.7cm	2	2.25	3	7.5	7.5	8.25	6	6	6	0.5	0.5	0.5
D07	J01A0918	J01A0918-B32-C01	2010-07-14	Woman	56	2017/04	Relapse	81	2018/03	Alive	92	Primary	Ⅱ-Ⅲ	3	T3	N0	M0	3.4x3.1x2.7cm	9	7.5	8.25	9	9	8.25	9	5	9	0.5	2.5	0.5
D08	K04A0062	K04A0062-B32-C01	2010-07-19	Woman	54	2012/09	Relapse	26	2013/11	Dead	40	Metastasis	Ⅲ	4	T3	N1	M1	9.6x8.5x8.1cm	7.5	7.5	8.25	7.5	7.5	6.25	9	9	9	0.5	2.5	0.5
D09	J01A0919	J01A0919-B32-C01	2010-07-30	Woman	41	2015/12	Relapse	65	2018/03	Alive	92	Primary	Ⅱ-Ⅲ	2	T2	N0	M0	4.8x4.4x3.2cm	6	5.625	6	2	3.5	2.625	3	3.75	6.25	2	1.5	3
D10	J01A0920	J01A0920-B32-C01	2010-08-19	Woman	47	2012/05	Relapse	21	2013/09	Dead	37	Primary	Ⅰ-Ⅲ	4	T3	N1	M1	14.9x13.8x12.4cm	1	0.5	1	7.5	7.5	6.75	3	3.75	3.75	0	1	0
D11	J01A0921	J01A0921-B32-C01	2010-08-23	Woman	55	2017/05	Relapse	81	2018/03	Alive	91	Primary		2	T2	N0	M0	5.2x4.5x3.4cm	6	5.625	6.875	3	4	3.75	6	5.5	6	0	2.5	0
D12	J01A0922	J01A0922-B32-C01	2010-09-02	Woman	64	2012/09	Relapse	24	2013/04	Dead	31	Primary	Ⅲ	3	T3	N0	M0	12.5x11.9x10.7cm	1	0.75	0.5	9	9	9	2	2.5	2	0	2.5	0
D13	J01A0923	J01A0923-B32-C01	2010-09-19	Woman	60	2013/07	Relapse	34	2018/03	Alive	90	Primary	Ⅲ	3	T3	N0	M0	18.1x17.5x16.9cm	2	0.5	4.125	7.5	7.5	8.25	3	4.375	4.5	0.5	1.5	0.5
D14	J01A0924	J01A0924-B32-C01	2010-09-21	Woman	56		Relapse-free	90	2018/03	Alive	90	Primary	Ⅲ	2	T2	N0	M0	14.6x13.8x12.5cm	1	0.5	4	0.5	0.5	0.75	9	6.25	9	0	0	0
D16	J01A1013	J01A1013-B32-C01	2010-09-30	Woman	45		Relapse-free	90	2018/03	Alive	90	Primary		1	T1	N0	M0	3.6x2.8x2.4cm	1	1.875	3.375	3	4	3.75	1	1	1.5	0	1.5	0
E01	J01A0926	J01A0926-B32-C01	2010-10-11	Woman	25	2014/08	Relapse	46	2018/03	Alive	89	Primary	Ⅱ-Ⅲ	3	T3	N0	M0	4.3x4.2x3.9cm	6	6.25	5	7.5	7.5	6	3	3.75	3	0.5	0.5	1.5
E02	J01A0927	J01A0927-B32-C01	2010-10-11	Woman	37		Relapse	87	2018/01	Dead	87	Primary	Ⅲ	3	T3	N0	M0	6.1x5.2x4.3cm	4	3.75	2	9	9	7.5	3	3.75	4.5	0	3.75	0
E03	J01A0928	J01A0928-B32-C01	2010-10-11	Woman	52		Relapse-free	89	2018/03	Alive	89	Primary		2	T2	N0	M0	2.1x1.8x1.6cm	9	7.5	9	3	3.75	4.125	9	7.5	9	3	3.75	3
E04	J01A0929	J01A0929-B32-C01	2010-10-21	Woman	56	2012/05	Relapse	19	2013/08	Dead	34	Primary	Ⅰ	4	T3	N1	M1	12.5x11.9x10.4cm	6	5	6	3	3.75	4.5	9	7.5	9	0.75	4	0.75
E05	J01A0930	J01A0930-B32-C01	2010-11-10	Woman	73	2016/12	Relapse	73	2018/03	Alive	88	Primary		3	T3	N0	M0	6.1x5.5x4.9cm	6.25	6.25	7.5	7.5	7.5	8.25	9	7.5	9	6	5	6
E06	J01A0931	J01A0931-B32-C01	2010-11-25	Woman	44	2017/01	Relapse	74	2018/03	Alive	88	Primary	Ⅲ	2	T2	N0	M0	6.7x6.6x6.2cm	6	5.625	7.5	7.5	6	7.5	9	6.875	9	0	0.5	0
E07	J01A0932	J01A0932-B32-C01	2010-12-10	Woman	60	2011/01	Relapse	1	2011/04	Dead	4	Primary		3	T3	N1	M0	16.3x15.8x14.2cm	6	6.25	5	7.5	7.5	6.875	7.5	6.25	7.5	1	1	2
E08	J01A1014	J01A1014-B32-C01	2010-12-10	Woman	58	2015/12	Relapse	60	2018/03	Alive	87	Primary	Ⅲ	3	T3	N1	M0	4.1x3.3x2.4cm	6	6.25	5.625	3	3	3	9	6.875	9	0	1.5	0
E09	J01A0933	J01A0933-B32-C01	2011-01-18	Woman	56	2011/12	Relapse	11	2012/09	Dead	20	Primary	Ⅱ-Ⅲ	4	T3	N1	M1	16.9x15.8x6.9cm	0	0	1.5	3	3.75	4	2	2.5	4	0	0	0
E10	J01A0934	J01A0934-B32-C01	2011-01-19	Woman	64	2012/03	Relapse	14	2012/05	Dead	16	Primary	Ⅲ	4	T3	N1	M1	13.2x11.8x10.5cm	1.25	1.25	1.5	5	5		7.5	7.5	7.5	0	3.75	0
E11	J01A0935	J01A0935-B32-C01	2011-02-01	Woman	55		Relapse-free	85	2018/03	Alive	85	Primary	Ⅱ-Ⅲ	2	T2	N0	M0	5.1x4.8x3.2cm	6.25	6.25	7.5	2	3	2.25	3	4	6	0.5	0.5	1.5
E12	J01A0936	J01A0936-B32-C01	2011-02-21	Woman	37		Relapse-free	85	2018/03	Alive	85	Primary		1	T1	N0	M0	6.2x4.2x3.9cm	0	0.5	0	7.5	7.5	6.875	3	3.75	3	0	0.5	0
E13	J01A0937	J01A0937-B32-C01	2011-03-02	Woman	55	2013/07	Relapse	28	2018/03	Alive	84	Primary	Ⅲ	3	T3	N0	M0	6.6x5.8x4.7cm	7.5	5.625	6.875	3	4	5	3	3.75	6.25	0.5	0.5	0.75
E14	A02A0010	A02A0010-B32-C01	2011-03-09	Woman	55	2011/08	Relapse	5	2011/11	Dead	8	Metastasis		4	T3	N1	M1	8.9x5.7x4.8cm	2	2.5	2.25	9	9	8.25	6	5	6.25	0	3.75	0
E15	J01A0938	J01A0938-B32-C01	2011-03-07	Woman	64		Relapse	14	2012/05	Dead	14	Primary	Ⅲ	3	T3	N1	M0	7.9x6.x4cm	6	5	6	7.5	7.5	8.25	9	6.875	9	2.3	2.25	1.5
E16	J01A0939	J01A0939-B32-C01	2011-03-07	Woman	75	2014/12	Relapse	45	2015/06	Dead	51	Primary	Ⅱ-Ⅲ	3	T3	N0	M0	14.5x12.7x9.6cm	6.25	6.25	5.625	3	4	4.5	9	5	9	1	1	2
F01	K04A0063	K04A0063-B32-C01	2011-03-07	Woman	54	2016/08	Relapse	65	2017/06	Dead	75	Metastasis	Ⅲ	4	T3	N1	M1	11.8x10.9x8.7cm	9	7.5	9	3	4.5	2.625	9	7.5	9	7.5	7.5	6.25
F02	H02A0524	H02A0524-B32-C01	2011-03-10	Woman	47	2011/11	Relapse	8	2012/04	Dead	13	Metastasis	Ⅲ	4	T3	N1	M1	11.6x4.7x5.8cm	9	7.5	9	2	3.75	2.25	9	6.875	9	6	5	5
F03	J01A0940	J01A0940-B32-C01	2011-03-18	Woman	46		Relapse	8	2011/12	Dead	8	Primary		4	T3	N1	M1	14.4x11.5x8.2cm	6.25	6.25	6.875	0	2	0	9	5.625	9	6	6.25	5
F04	A13A0005	A13A0005-B32-C01	2011-03-24	Woman	69	2012/01	Relapse	10	2012/09	Dead	18	Metastasis		4	T3	N0	M1	15.7x14.2x9.8cm	3	3.75	4	7.5	7.5	8.25	3	3.75	6	0	3	0
F05	J01A0941	J01A0941-B32-C01	2011-03-31	Woman	46	2015/05	Relapse	50	2016/01	Dead	58	Primary	Ⅲ	3	T3	N0	M0	17.6x15.3x12.8cm	9	7.5	9	3	4	3	9	9	9	7.5	7.5	5
F06	J01A0942	J01A0942-B32-C01	2011-04-04	Woman	48	2013/09	Relapse	29	2018/03	Alive	83	Primary	Ⅰ	3	T3	N0	M0	12.5x8.6x8.4cm	7.5	7.5	7.5	3	4	5	3	3.75	6.25	1	0	2
F07	J01A0943	J01A0943-B32-C01	2011-04-06	Woman	38		Relapse-free	83	2018/03	Alive	83	Primary	Ⅲ	2	T2	N0	M0	12.2x7.8x6.3cm	3	4.5	2.25	7.5	7.5	6.75	9	6.875	9	2	3	1.5
F08	J01A0944	J01A0944-B32-C01	2011-04-06	Woman	66		Relapse	40	2014/08	Dead	40	Primary	Ⅲ	4	T3	N1	M1	17.7x15.8x9.7cm	3	4	4.375	6	5	8.25	6	5	6	0.5	0.5	1.5
F09	J01A0945	J01A0945-B32-C01	2011-04-06	Woman	61	2013/06	Relapse	26	2018/03	Alive	83	Primary	Ⅱ-Ⅲ	3	T3	N0	M0	12.9x11.8x7.7cm	1	0.25	1	3	3.75	3	2	1.5	4.5	0	0.5	0
F10	J01A0946	J01A0946-B32-C01	2011-04-12	Woman	60	2014/09	Relapse	41	2015/11	Dead	55	Primary	Ⅰ	3	T3	N0	M0	19.5x15.8x10.9cm	7.5	7.5	6.25	3	4	5	7.5	6.25	7.5	6	6.25	5
F11	J01A0947	J01A0947-B32-C01	2011-04-12	Woman	45	2011/07	Relapse	3	2011/09	Dead	5	Primary	Ⅲ	3	T3	N1	M0	13.9x12.8x11.5cm	7.5	7.5	7.5	7.5	7.5	8.25	9	6.25	9	6	6.25	5
F12	J01A0948	J01A0948-B32-C01	2011-04-07	Woman	59	2012/12	Relapse	20	2018/03	Alive	83	Primary	Ⅲ	3	T3	N0	M0	9.8x7.6x7.1cm	0	0	0	0	0	0	0	0	0	0	0	0.5
F13	J01A0949	J01A0949-B32-C01	2011-04-12	Woman	70		Relapse-free	83	2018/03	Alive	83	Primary		2	T2	N0	M0	13.6x12.2x10.7cm	7.5	6.25	9	3	3.75	3.75	9	7.5	9	3	3.75	2.25
F14	J01A0950	J01A0950-B32-C01	2011-04-26	Woman	31		Relapse-free	83	2018/03	Alive	83	Primary		2	T2	N0	M0	8.6x8.3x7.7cm	3	4	2.25	1.5	1.5	2.25	9	7.5	9	1.5	3.75	1.5
F15	A02A0011	A02A0011-B32-C01	2011-04-27	Woman	55	2012/05	Relapse	13	2013/12	Dead	32	Metastasis	Ⅲ	4	T3	N1	M1	15.8x14.7x12cm	6	5	5.5	2	3.75	2	9	7.5	9	1.5	3.75	1.5
F16	J01A0951	J01A0951-B32-C01	2011-05-03	Woman	41	2013/06	Relapse	25	2016/04	Dead	61	Primary	Ⅲ	4	T3	N1	M1	17.7x16.5x12.3cm	6	5	4.5	3	3.75	3	9	6.875	9	6	5	4.5
G01	J01A0952	J01A0952-B32-C01	2011-05-05	Woman	37	2013/11	Relapse	30	2018/03	Alive	82	Primary		3	T3	N0	M0	11.9x11.6x10.5cm	1	1.5	2	2.25	2.25	2.25	3	3.75	3	0.5	1	0.5
G02	D16A6603	D16A6603-B32-C01	2011-05-10	Woman	62	2012/07	Relapse	14	2013/08	Dead	27	Metastasis	Ⅱ-Ⅲ	4	T3	N1	M1	21x15.3x14.6cm	6.25	5.625	8.25	7.5	7.5	6.875	9	6.875	9	6	5.625	5
G03	J01A0953	J01A0953-B32-C01	2011-05-12	Woman	33	2016/04	Relapse	59	2018/03	Alive	82	Primary	Ⅲ	3	T3	N0	M0	17.5x16.8x10.4cm	3	3.75	1.875	0	0	0	2	5	2.25	0	3.75	0
G04	J01A0954	J01A0954-B32-C01	2011-05-12	Woman	53	2013/08	Relapse	27	2018/03	Alive	82	Primary	Ⅰ	2	T2	N0	M0	10.8x10x8.7cm	7.5	5.625	8.25	3	2.25	4.5	9	7.5	9	2	2.625	1.5
G05	J01A0955	J01A0955-B32-C01	2011-05-12	Woman	47		Relapse-free	82	2018/03	Alive	82	Primary	Ⅱ-Ⅲ	2	T2	N0	M0	15.3x12.6x8.9cm	7.5	6.25	9	3	3.75	4	9	6.875	9	6	6.875	5
G06	J01A0956	J01A0956-B32-C01	2011-05-12	Woman	40	2014/09	Relapse	40	2016/11	Dead	66	Metastasis	Ⅱ-Ⅲ	3	T3	N0	M0	16.3x14.2x8.6cm	7.5	6.25	9	3	3.75	2.5	9	9	9	0	0	0
G07	J01A0957	J01A0957-B32-C01	2011-05-13	Woman	39	2014/01	Relapse	32	2018/03	Alive	82	Primary	Ⅰ-Ⅲ	2	T2	N0	M0	9.6x7.8x7cm	1	0	1.5	3	4.5	2.25	1	1	3.75	0	0	0
G08	J01A0958	J01A0958-B32-C01	2011-05-26	Woman	40	2015/06	Relapse	49	2018/03	Alive	82	Primary		2	T2	N0	M0	12.5x11.8x8.5cm	6	5	5	3	4	3	9	6.875	9	2	3.75	5
G09	J01A0959	J01A0959-B32-C01	2011-05-30	Woman	60	2012/11	Relapse	18	2014/03	Dead	34	Primary	Ⅲ	3	T3	N0	M0	17.5x12.4x11cm	7.5	7.5	6.875	3	4	4	9	7.5	9	6	6.25	5
G10	J01A0960	J01A0960-B32-C01	2011-06-02	Woman	39	2012/04	Relapse	10	2012/11	Dead	17	Primary	Ⅱ-Ⅲ	2	T2	N0	M0	19.4x12.5x11.7cm	7.5	9	7.5	3	4	1.5	9	9	9	6	6.25	5
G11	J01A0961	J01A0961-B32-C01	2011-06-08	Woman	45	2015/09	Relapse	51	2018/03	Alive	81	Primary	Ⅲ	3	T3	N0	M0	5.8x4.6c4.2cm	6	6.25	4.5.5	9	9	9	6	6.25	4.5.5	3	3.75	5.25
G12	J01A0962	J01A0962-B32-C01	2011-06-27	Woman	58		Relapse-free	81	2018/03	Alive	81	Primary		2	T2	N0	M0	10.3x9.7x6.7cm	3	4.5	3	7.5	7.5	7.5	3	6.25	3	0	3.75	0
G13	J01A0963	J01A0963-B32-C01	2011-06-29	Woman	28		Relapse-free	81	2018/03	Alive	81	Primary	Ⅰ	1	T1	N0	M0	4.5x4.5x3.9cm	7.5	6.25	7.5	9	7.5	9	9	6.25	9	6	5	5
G14	J01A0964	J01A0964-B32-C01	2011-07-22	Woman	44	2012/05	Relapse	10	2013/01	Dead	18	Primary	Ⅲ	3	T3	N0	M0	9.8x8.2x6.3cm	9	9	9	3	3.75	3.75	9	7.5	9	1	0.5	1.25
G15	J01A0965	J01A0965-B32-C01	2011-07-27	Woman	48	2013/08	Relapse	25	2014/08	Dead	37	Primary	Ⅰ	2	T2	N0	M0	11.9x11x9.7cm	3	4.375	2.25	9	7.5	9	3	5	4	2	1.5	2
G16	J01A0966	J01A0966-B32-C01	2011-08-09	Woman	40	2014/02	Relapse	30	2015/10	Dead	50	Primary	Ⅲ	3	T3	N0	M0	12.8x12.6x9.6cm	3	4	5.625	9	7.5	9	6	5.625	5.625	2	3.75	2.25
H01	J01A0967	J01A0967-B32-C01	2011-08-09	Woman	43		Relapse-free	79	2018/03	Alive	79	Primary	Ⅱ-Ⅲ	2	T2	N0	M0	7.8x7.4x6.cm	7.5	5.625	7.5	7.5	7.5	5	6	5.625	6.25	6	5	5
H02	J01A0968	J01A0968-B32-C01	2011-08-10	Woman	37	2013/07	Relapse	23	2015/01	Dead	41	Primary	Ⅲ	3	T3	N0	M0	15.8x14.9x13.3cm	7.5	7.5	9	2	3.75	1.5	9	7.5	9	7.5	7.5	6.25
H03	J01A0969	J01A0969-B32-C01	2011-08-23	Woman	42		Relapse-free	79	2018/03	Alive	79	Primary		2	T2	N0	M0	17.1x12.8x11.9cm	3	4.5	3.75	3	3	3.75	7.5	5	7.5	6	4.5	5
H04	J01A0970	J01A0970-B32-C01	2011-08-25	Woman	63	2017/12	Relapse	64	2018/03	Alive	79	Primary	Ⅰ	3	T3	N0	M0	5.8x4.9x4.3cm	0	0	0	1	4	0.5	0	0	0	0.5	1	0
H05	J01A0971	J01A0971-B32-C01	2011-08-25	Woman	48		Relapse-free	79	2018/03	Alive	79	Primary		1	T1	N0	M0	4.6x4.6x3.7cm	7.5	6.25	8.25	3	3	4.5	9	6.875	9	6	6.25	5
H06	J01A0972	J01A0972-B32-C01	2011-09-01	Woman	55	2012/06	Relapse	9	2012/10	Dead	13	Primary	Ⅲ	3	T3	N0	M0	13.5x12x9.9cm	2	1.875	1.5	3	3.75	3.75	2	3.75	1.5	1	2.5	0.75
H07	J01A0973	J01A0973-B32-C01	2011-09-09	Woman	41	2012/11	Relapse	14	2013/12	Dead	27	Primary	Ⅲ	4	T3	N0	M1	15.3x12.6x8.9cm	3	3.75	3.75	9	9	9	6	6.25	5	6	6.25
H09	J01A0975	J01A0975-B32-C01	2011-09-19	Woman	25	2017/08	Relapse	71	2018/03	Alive	78	Primary	Ⅱ-Ⅲ	3	T3	N0	M0	19.3x14.6x12.8cm	9	9	9	7.5	7.5	6	9	9	9	7.5	7.5	6
H10	J01A0976	J01A0976-B32-C01	2011-09-15	Woman	50		Relapse-free	78	2018/03	Alive	78	Primary		2	T2	N0	M0	11.5x11.3x7.7cm	3	3.75	3	7.5	7.5	7.5	3	6.25	3.75	3	3.75	3.75
H11	J01A0977	J01A0977-B32-C01	2011-09-21	Woman	42	2014/12	Relapse	39	2018/03	Alive	78	Primary	Ⅱ-Ⅲ	2	T2	N0	M0	8.9x8.4x6.3cm	3	4	6.75	1	1	5	9	6.875	9	1.5	1.5	1.5
H12	J01A0978	J01A0978-B32-C01	2011-10-06	Woman	47		Relapse-free	77	2018/03	Alive	77	Primary		1	T1	N0	M0	24.4x15.7x13.9cm	1	1	2.25	0	0	0	0	2.5	0	0	3	0
H13	J01A0979	J01A0979-B32-C01	2011-10-06	Woman	43		Relapse-free	77	2018/03	Alive	77	Primary	Ⅱ	2	T2	N0	M0	14.5x13.7x12.9cm	1	0.75	1	3	4.5	2.25	7.5	7.5	6.25	1	0.5	1
H14	J01A0980	J01A0980-B32-C01	2011-12-04	Woman	42		Relapse-free	75	2018/03	Alive	75	Primary	Ⅰ-Ⅱ	2	T2	N0	M0	18.6x16.7x14.9cm	1	3.75	3.5	7.5	7.5	8.25	3	3.75	3	2	3.75	2
H15	J01A0981	J01A0981-B32-C01	2011-12-15	Woman	45	2012/05	Relapse	5	2013/08	Dead	20	Metastasis	Ⅲ	4	T3	N1	M1	19.5x16.8x11.8cm	6	5	5	2	4	2.25	6	5.625	6.25	2	2.75	2
H16	J01A0982	J01A0982-B32-C01	2011-12-20	Woman	53		Relapse-free	75	2018/03	Alive	75	Primary		2	T2	N0	M0	17.5x12.9x11.9cm	0	0	0	1	1	1.5	1	1	0.5	0	0	0
I01	J01A0983	J01A0983-B32-C01	2012-03-14	Woman	43	2015/02	Relapse	35	2016/01	Dead	46	Primary	Ⅱ-Ⅲ	3	T3	N0	M0	21.4x15.7x13.6cm	0	0.25	0	7.5	7.5	8.25	1	1	1	1	1	1.5
I02	J01A0984	J01A0984-B32-C01	2012-03-21	Woman	59	2013/09	Relapse	18	2018/03	Alive	72	Primary	Ⅰ	2	T2	N0	M0	12.2x12.1x10.8cm	7.5	8.25	8.25	7.5	7.5	7.5	7.5	6.25	7.5	6	5.625	5
I03	J01A0985	J01A0985-B32-C01	2012-03-23	Woman	50	2012/12	Relapse	9	2013/09	Dead	18	Primary	Ⅲ	3	T3	N0	M0	15.3x13.5x9.6cm	7.5	7.5	6.25	0	0.5	0	9	6.875	9	7.5	7.5	5
I04	J01A0986	J01A0986-B32-C01	2012-04-01	Woman	57		Relapse	7	2012/11	Dead	7	Primary	Ⅰ-Ⅲ	4	T3	N1	M1	15.6x15x12.7cm	6	6.25	5	3.75	3.75	5	7.5	6.25	7.5	6	4.5	5
I05	J01A0987	J01A0987-B32-C01	2012-05-11	Woman	46	2013/04	Relapse	11	2014/08	Dead	27	Primary	Ⅲ	3	T3	N0	M0	17.6x15.3x12cm	7.5	6.875	8.25	3	3.75	4	9	7.5	9	7.5	7.5	5
I06	J01A0988	J01A0988-B32-C01	2012-05-23	Woman	67	2014/09	Relapse	28	2015/01	Dead	32	Primary	Ⅲ	4	T3	N0	M1	20.5x13.6x10.8cm	6	6.25	5.5	4	4	4	9	6.875	9	6	5	5
I07	J01A0989	J01A0989-B32-C01	2012-05-02	Woman	52	2012/11	Relapse	6	2012/12	Dead	7	Metastasis		3	T3	N1	M0	17.3x12.5x9.7cm	6	4	5	6	3.75	6	6	5.625	5	0	2.25	0
I08	J01A0990	J01A0990-B32-C01	2012-05-28	Woman	42	2013/01	Relapse	8	2013/04	Dead	11	Metastasis	Ⅱ-Ⅲ	4	T3	N1	M1	14.9x13.9x11.3cm	7.5	6.25	9	3	4	3.75	9	7.5	9	6.25	6.25	6.25
I09	J01A0991	J01A0991-B32-C01	2012-05-30	Woman	52	2014/11	Relapse	30	2016/02	Dead	45	Primary	Ⅰ-Ⅲ	4	T3	N1	M1	14.8x13.6x7.9cm	6	5	6	9	7.5	9	6	5	6	1.5	3.75	1.5
I10	J01A1015	J01A1015-B32-C01	2012-06-05	Woman	60	2017/09	Relapse	63	2018/03	Alive	69	Primary	Ⅲ	3	T3	N0	M0	16.7x15.3x12.6cm	7.5	6.25	7.5	2	2	4.5	9	5.625	9	6.25	6.875	5
I11	J01A0992	J01A0992-B32-C01	2012-06-30	Woman	68	2012/11	Relapse	5	2018/03	Alive	69	Primary	Ⅰ	2	T2	N0	M0	9.6x8.1x7.7cm	3	3	3	3	4	4.5	6	5.625	6.25	2	3	1.5
I12	J01A0993	J01A0993-B32-C01	2012-06-15	Woman	56	2015/03	Relapse	33	2015/09	Dead	39	Primary	Ⅲ	3	T3	N0	M0	14.2x13.2x10.6cm	6	6	6	6	6	6.875	6.5	5.625	7.5	2	3.75	2.25
I13	J01A0994	J01A0994-B32-C01	2012-07-06	Woman	52	2014/09	Relapse	26	2018/03	Alive	68	Primary	Ⅱ-Ⅲ	2	T2	N0	M0	8.9x7.6x5.8cm	6.25	6.25	6.25	3	4	3	9	6.875	9	6	5	5
I14	J01A0995	J01A0995-B32-C01	2012-07-06	Woman	54	2015/12	Relapse	41	2018/03	Alive	68	Primary	Ⅲ	3	T3	N0	M0	18.4x17.5x14.1cm	6.25	6.25	9	0	2.5	0	9	7.5	9	7.5	7.5	7.5
I15	J01A0996	J01A0996-B32-C01	2012-08-01	Woman	66	2013/04	Relapse	8	2013/04	Dead	8	Primary	Ⅰ-Ⅲ	3	T3	N0	M0	17.3x14.9x11.6cm	2.5	2.5	2.5	7.5	6.25	7.5	6	5	4	0	1	0
I16	J01A0997	J01A0997-B32-C01	2012-08-02	Woman	46		Relapse	29	2015/01	Dead	29	Primary	Ⅰ-Ⅲ	3	T3	N1	M0	19.7x14.6x8.9cm	6	5	7.5	2	3	1.5	9	6.875	9	2	3	3.75
J01	J01A0998	J01A0998-B32-C01	2012-08-22	Woman	54		Relapse	18	2014/02	Dead	18	Primary		2	T2	N0	M0	15.5x14.8x12.7cm	6	5	8.25	3	3.75	3.75	9	6.875	9	6	6.875	6
J02	J01A0999	J01A0999-B32-C01	2012-09-13	Woman	69	2014/12	Relapse	27	2015/09	Dead	36	Primary	Ⅱ-Ⅲ	3	T3	N0	M0	18.5x14.3x10.5cm	7.5	6.25	9	6	5.625	5	9	5.625	9	6	6.875	5
J03	J01A1000	J01A1000-B32-C01	2012-09-20	Woman	47	2012/11	Relapse	2	2014/10	Dead	25	Primary	Ⅱ	3	T3	N0	M0	16.9x16.5x9.8cm	6	5	6	2	4.5	2.25	6	6	5	6	6	5
J04	J01A1016	J01A1016-B32-C01	2012-09-26	Woman	66	2014/08	Relapse	23	2015/02	Dead	29	Primary	Ⅲ	3	T3	N0	M0	14.7x14.2x13.9cm	6	5	5.5	3	3.75	5	7.5	5	7.5	6		5
J05	J01A1001	J01A1001-B32-C01	2012-09-28	Woman	68		Relapse	13	2013/11	Dead	13	Primary	Ⅲ	3	T3	N0	M0	24.7x23.5x17.8cm	2	0.5	2.25	9	7.5	9	3	3.75	3	2	2	2.25
J06	J01A1002	J01A1002-B32-C01	2012-09-28	Woman	52		Relapse	32	2015/05	Dead	32	Primary	Ⅲ	3	T3	N0	M0	25.5x23.9x19.5cm	6	5	5	9	7.5	9	7.5	7.5	6	6	5	5
J07	J01A1003	J01A1003-B32-C01	2012-10-17	Woman	38	2013/03	Relapse	5	2014/11	Dead	25	Primary	Ⅱ	3	T3	N0	M0	17.8x16.9x15.8cm	1	0.5	1	3	3.75	3	2	1.25	1.5	0	0	0
J08	J01A1004	J01A1004-B32-C01	2012-10-25	Woman	44		Relapse-free	65	2018/03	Alive	65	Primary	Ⅰ	1	T1	N0	M0	15.2x14.8x10.7cm	3	4.5	5	6	6	6	9	6.875	9	6	5	5
J09	J01A1005	J01A1005-B32-C01	2012-11-15	Woman	68	2014/06	Relapse	19	2018/03	Alive	64	Primary	Ⅰ	3	T3	N0	M0	17.2x12.8x12.5cm	0	0.5	0	6	5.625	7.5	2	3	2.5	0	0.5	0
J10	J01A1006	J01A1006-B32-C01	2012-11-22	Woman	66	2016/05	Relapse	42	2018/03	Alive	64	Primary	Ⅲ	2	T2	N0	M0	18.4x15.9x14.3cm	7.5	7.5	7.5	2	5	2.25	9	7.5	9	3	4	5
J11	J01A1007	J01A1007-B32-C01	2012-11-30	Woman	56	2013/06	Relapse	7	2014/02	Dead	15	Primary	Ⅰ-Ⅲ	3	T3	N0	M0	15.3x14.9x13.7cm	6.25	6.25	5.625	6.25	6.25	6.75	3	3.75	3.75	2	1	1.5
J12	J01A1008	J01A1008-B32-C01	2012-12-18	Woman	40	2015/04	Relapse	28	2016/09	Dead	45	Primary	Ⅲ	3	T3	N0	M0	22.8x21.7x18.7cm	7.5	7.5	9	1	1.5	1.5	9	9	9	6	6.25	5
J13	J01A1009	J01A1009-B32-C01	2012-12-24	Woman	42		Relapse-free	63	2018/03	Alive	63	Primary		1	T1	N0	M0	17.9x16.8x15.3cm	3.75	5	3.75	2	4	0.5	6.25	5.625	3.75	2	3.75	1.5
J14	J01A1010	J01A1010-B32-C01	2012-12-24	Woman	41		Relapse-free	63	2018/03	Alive	63	Primary	Ⅰ-Ⅱ	2	T2	N0	M0	21.4x18.7x18.3cm	3	4.5	2	7.5	6.875	7.5	6.25	5.625		2	3.75	3
J15	J01A1011	J01A1011-B32-C01	2013-01-11	Woman	62	2016/11	Relapse	46	2017/04	Dead	51	Primary	Ⅰ	2	T2	N0	M0	17.5x16.2x14.8cm	6	5	6.875	6.25	5	6.75	9	6.875	9	6	5.625	5
J16	J01A1012	J01A1012-B32-C01	2013-02-25	Woman	38	2014/11	Relapse	21	2015/10	Dead	32	Primary	Ⅰ-Ⅱ	3	T3	N0	M0	18.4x16.7x15.9cm	6	5	6	6	5	4	9	6.875	9	3	3.75	5
