# Supplementary material for: Identification of multigene predictors of prognosis in patients with ovarian cancer
Source: iScience. 2026 Feb 6;29(3):114932. doi: 10.1016/j.isci.2026.114932 (PMC12936820; doi:10.1016/j.isci.2026.114932)
Supplement: Data S1. Information on HOvaC160Su01 — Supplemental information for HOvaC160Su01 includes an array list, an H&E staining result image, and IHC staining result images for ALDH1A2, DCN, GATA6, and PDGFRA. [file mmc3.zip › ZIP S1/HOvaC160Su01 Array List.xlsx]

## Sheet: HOvaC160Su01阵列表
		上海芯超生物科技有限公司						Barcode
		Shanghai Outdo Biotech Company
		组织芯片阵列设计制作登记单						编号/Ctl No.	JS W-11-01
								版本/Version	1.0
/								存档序号	150
								Record No
阵列编号(Cat No.)：		HOvaC160Su01
芯片批号(Lot No.)：		XT18-013
产品描述：		生存期卵巢癌
组织芯片技术工作人员（阵列设计）：		应震宇			阵列设计日期：		2018.6.8
组织芯片技术工作人员（阵列制作）：		应震宇			阵列制作日期：		2018.6.11
生物样本库管理员 （病理蜡块取用）：		/			出库日期：		/
生物样本库管理员 （病理蜡块归位）		/			回库日期：		/
环境室温：		/			阵列融合步骤：		51℃温箱
样本种类：		■人类 □大鼠 □小鼠 □兔
固定方式：		■福尔马林固定 □多聚甲醛固定 □75%酒精
总例数：		__160__例
总点数：		__160__点
阵列排列：		__J__行（A，B，C….Z）×__16__列（1，2，3，…..100）
点直径：		□0.6mm □1.0mm ■1.5mm □2.0mm 移位1.8
验证：		□否 □是 经过免疫组化____/____验证
样本描述：		____/____组织，____/____癌____/____级，共____/____例，每例各取__/__个芯
阵列排列示意图
组织芯片详细信息
点位置		组织编码	组织类型	复诊后病理类型
A01		J01A0867-B32-C01	卵巢癌（原发灶）	子宫内膜样癌，部分浆液性癌
A02		J01A0868-B32-C01	卵巢癌（原发灶）	浆液性腺癌	浆液性腺癌	浆液性腺癌
A03		D16A6602-B32-C01	卵巢癌（转移灶）	浆液性腺癌，转移到大肠	浆液性腺癌，转移到大肠	浆液性腺癌，转移到大肠
A04		J01A0869-B32-C01	卵巢癌（原发灶）	浆液性腺癌	浆液性腺癌	浆液性腺癌
A05		J01A0870-B32-C01	卵巢癌（原发灶）	浆液性腺癌，部分透明细胞癌	浆液性腺癌，部分透明细胞癌	浆液性腺癌，部分透明细胞癌
A06		J01A0871-B32-C01	卵巢癌（原发灶）	浆液性腺癌	浆液性腺癌	浆液性腺癌
A07		J01A0893-B32-C01	卵巢癌（原发灶）	黏液性腺癌	黏液性腺癌	黏液性腺癌
A08		J01A0872-B32-C01	卵巢癌（原发灶）	浆液性腺癌	浆液性腺癌	浆液性腺癌
A09		J01A0873-B32-P01	卵巢癌（原发灶）	黏液性腺癌	黏液性腺癌	黏液性腺癌
A10		J01A0874-B32-C01	卵巢癌（原发灶）	浆液性腺癌	浆液性腺癌	浆液性腺癌
A11		J01A0875-B32-C01	卵巢癌（原发灶）	浆液性腺癌	浆液性腺癌	浆液性腺癌
A12		J01A0876-B32-C01	卵巢癌（原发灶）	无性细胞瘤	无性细胞瘤	无性细胞瘤
A13		J01A0877-B32-C01	卵巢癌（原发灶）	鳞状细胞癌	鳞状细胞癌	鳞状细胞癌
A14		J01A0878-B32-C01	卵巢癌（原发灶）	浆液性腺癌	浆液性腺癌	浆液性腺癌
A15		J01A0879-B32-C01	卵巢癌（原发灶）	浆液性腺癌	浆液性腺癌	浆液性腺癌
A16		J01A0880-B32-C01	卵巢癌（原发灶）	浆液性腺癌	浆液性腺癌	浆液性腺癌
B01		J01A0881-B32-C01	卵巢癌（原发灶）	子宫内膜样癌	子宫内膜样癌	子宫内膜样癌
B02		J01A0882-B32-C01	瘤	交界性浆液性肿瘤	交界性浆液性肿瘤	交界性浆液性肿瘤
B03		D99A0206-B32-C01	卵巢癌（转移灶）	浆液性腺癌，转移到大肠	浆液性腺癌，转移到大肠	浆液性腺癌，转移到大肠
B04		J01A0883-B32-C01	卵巢癌（原发灶）	黏液性腺癌	黏液性腺癌	黏液性腺癌
B05		J01A0884-B32-C01	卵巢癌（原发灶）	浆液性腺癌	浆液性腺癌	浆液性腺癌
B06		J01A0885-B32-C01	卵巢癌（原发灶）	浆液性腺癌	浆液性腺癌	浆液性腺癌
B07		J01A0886-B32-C01	卵巢癌（原发灶）	浆液性腺癌	浆液性腺癌	浆液性腺癌
B08		J01A0887-B32-C01	卵巢癌（原发灶）	浆液性腺癌，部分透明细胞癌	浆液性腺癌，部分透明细胞癌	浆液性腺癌，部分透明细胞癌
B09		J01A0888-B32-C01	卵巢癌（原发灶）	黏液性腺癌	黏液性腺癌	黏液性腺癌
B10		J01A0889-B32-P01	瘤（癌旁）	浆液性腺癌，未取到癌	浆液性腺癌，未取到癌	浆液性腺癌，未取到癌
B11		J01A0890-B32-C01	卵巢癌（原发灶）	浆液性腺癌	浆液性腺癌	浆液性腺癌
B12		J01A0891-B32-C01	卵巢癌（原发灶）	浆液性腺癌	浆液性腺癌	浆液性腺癌
B13		J01A0892-B32-C01	卵巢癌（原发灶）	浆液性腺癌	浆液性腺癌	浆液性腺癌
B14		J01A0894-B32-C01	卵巢癌（原发灶）	子宫内膜样癌，部分浆液性癌	子宫内膜样癌，部分浆液性癌	子宫内膜样癌，部分浆液性癌
B15		J01A0895-B32-C01	卵巢癌（原发灶）	子宫内膜样癌，部分浆液性癌	子宫内膜样癌，部分浆液性癌	子宫内膜样癌，部分浆液性癌
B16		J01A0896-B32-C01	卵巢癌（原发灶）	浆液性腺癌	浆液性腺癌	浆液性腺癌
C01		J01A0897-B32-C01	卵巢癌（原发灶）	黏液性腺癌	黏液性腺癌	黏液性腺癌
C02		J01A0898-B32-C01	卵巢癌（原发灶）	腺癌，部分鳞癌	腺癌，部分鳞癌	腺癌，部分鳞癌
C03		J01A0899-B32-C01	卵巢癌（原发灶）	子宫内膜样癌，部分鳞癌	子宫内膜样癌，部分鳞癌	子宫内膜样癌，部分鳞癌
C04		J01A0900-B32-C01	卵巢癌（原发灶）	浆液性腺癌	浆液性腺癌	浆液性腺癌
C05		J01A0901-B32-C01	卵巢癌（原发灶）	黏液性腺癌	黏液性腺癌	黏液性腺癌
C06		J01A0902-B32-C01	卵巢癌（原发灶）	浆液性腺癌	浆液性腺癌	浆液性腺癌
C07		J01A0903-B32-C01	瘤	交界性黏液性肿瘤	交界性黏液性肿瘤	交界性黏液性肿瘤
C08		J01A0904-B32-C01	卵巢癌（原发灶）	浆液性腺癌，部分透明细胞癌	浆液性腺癌，部分透明细胞癌	浆液性腺癌，部分透明细胞癌
C09		J01A0905-B32-C01	卵巢癌（原发灶）	浆液性腺癌	浆液性腺癌	浆液性腺癌
C10		J01A0906-B32-C01	卵巢癌（原发灶）	浆液性腺癌	浆液性腺癌	浆液性腺癌
C11		J01A0907-B32-C01	卵巢癌（原发灶）	子宫内膜样癌，部分浆液性癌	子宫内膜样癌，部分浆液性癌	子宫内膜样癌，部分浆液性癌
C12		J01A0908-B32-C01	卵巢癌（原发灶）	浆液性腺癌	浆液性腺癌	浆液性腺癌
C13		J01A0909-B32-C01	卵巢癌（原发灶）	浆液性腺癌	浆液性腺癌	浆液性腺癌
C14		J01A0910-B32-C01	卵巢癌（原发灶）	黏液性腺癌，部分透明细胞癌	黏液性腺癌，部分透明细胞癌	黏液性腺癌，部分透明细胞癌
C15		D99A0207-B32-C01	卵巢癌（转移灶）	浆液性腺癌，转移到大肠	浆液性腺癌，转移到大肠	浆液性腺癌，转移到大肠
C16		J01A0911-B32-C01	卵巢癌（原发灶）	黏液性腺癌	黏液性腺癌	黏液性腺癌
D01		J01A0912-B32-C01	卵巢癌（原发灶）	黏液性腺癌，部分透明细胞癌	黏液性腺癌，部分透明细胞癌	黏液性腺癌，部分透明细胞癌
D02		J01A0913-B32-C01	卵巢癌（原发灶）	黏液性腺癌	黏液性腺癌	黏液性腺癌
D03		J01A0914-B32-C01	卵巢癌（原发灶）	浆液性腺癌	浆液性腺癌	浆液性腺癌
D04		J01A0915-B32-C01	卵巢癌（原发灶）	浆液性腺癌	浆液性腺癌	浆液性腺癌
D05		J01A0916-B32-C01	卵巢癌（原发灶）	黏液性腺癌	黏液性腺癌	黏液性腺癌
D06		J01A0917-B32-C01	卵巢癌（原发灶）	浆液性腺癌	浆液性腺癌	浆液性腺癌
D07		J01A0918-B32-C01	卵巢癌（原发灶）	子宫内膜样癌	子宫内膜样癌	子宫内膜样癌
D08		K04A0062-B32-C01	卵巢癌（转移灶）	浆液性腺癌，转移到腹壁	浆液性腺癌，转移到腹壁	浆液性腺癌，转移到腹壁
D09		J01A0919-B32-C01	卵巢癌（原发灶）	浆液性腺癌	浆液性腺癌	浆液性腺癌
D10		J01A0920-B32-C01	卵巢癌（原发灶）	浆液性腺癌	浆液性腺癌	浆液性腺癌
D11		J01A0921-B32-C01	卵巢癌（原发灶）	黏液性腺癌，部分透明细胞癌	黏液性腺癌，部分透明细胞癌	黏液性腺癌，部分透明细胞癌
D12		J01A0922-B32-C01	卵巢癌（原发灶）	浆液性腺癌	浆液性腺癌	浆液性腺癌
D13		J01A0923-B32-C01	卵巢癌（原发灶）	鳞状细胞癌	鳞状细胞癌	鳞状细胞癌
D14		J01A0924-B32-C01	卵巢癌（原发灶）	黏液性腺癌	黏液性腺癌	黏液性腺癌
D15		J01A0925-B32-P01	瘤（癌旁）	浆液性腺癌，未取到癌	浆液性腺癌，未取到癌	浆液性腺癌，未取到癌
D16		J01A1013-B32-C01	卵巢癌（原发灶）	黏液性腺癌
E01		J01A0926-B32-C01	卵巢癌（原发灶）	黏液性腺癌	黏液性腺癌	黏液性腺癌
E02		J01A0927-B32-C01	卵巢癌（原发灶）	黏液性腺癌	黏液性腺癌	黏液性腺癌
E03		J01A0928-B32-C01	卵巢癌（原发灶）	浆液性腺癌，部分透明细胞癌	浆液性腺癌，部分透明细胞癌	浆液性腺癌，部分透明细胞癌
E04		J01A0929-B32-C01	卵巢癌（原发灶）	浆液性腺癌	浆液性腺癌	浆液性腺癌
E05		J01A0930-B32-C01	卵巢癌（原发灶）	黏液性腺癌	黏液性腺癌	黏液性腺癌
E06		J01A0931-B32-C01	卵巢癌（原发灶）	浆液性腺癌	浆液性腺癌	浆液性腺癌
E07		J01A0932-B32-C01	卵巢癌（原发灶）	透明细胞癌	透明细胞癌	透明细胞癌
E08		J01A1014-B32-C01	卵巢癌（原发灶）	子宫内膜样癌
E09		J01A0933-B32-C01	卵巢癌（原发灶）	浆液性腺癌	浆液性腺癌	浆液性腺癌
E10		J01A0934-B32-C01	卵巢癌（原发灶）	浆液性腺癌	浆液性腺癌	浆液性腺癌
E11		J01A0935-B32-C01	卵巢癌（原发灶）	浆液性腺癌	浆液性腺癌	浆液性腺癌
E12		J01A0936-B32-C01	卵巢癌（原发灶）	黏液性腺癌，部分透明细胞癌	黏液性腺癌，部分透明细胞癌	黏液性腺癌，部分透明细胞癌
E13		J01A0937-B32-C01	卵巢癌（原发灶）	透明细胞癌	透明细胞癌	透明细胞癌
E14		A02A0010-B32-C01	卵巢癌（转移灶）	腺癌，转移到骨	腺癌，转移到骨	腺癌，转移到骨
E15		J01A0938-B32-C01	卵巢癌（原发灶）	浆液性腺癌	浆液性腺癌	浆液性腺癌
E16		J01A0939-B32-C01	卵巢癌（原发灶）	浆液性腺癌	浆液性腺癌	浆液性腺癌
F01		K04A0063-B32-C01	卵巢癌（转移灶）	浆液性腺癌，转移到腹膜	浆液性腺癌，转移到腹膜	浆液性腺癌，转移到腹膜
F02		H02A0524-B32-C01	卵巢癌（转移灶）	腺癌，转移到淋巴结	腺癌，转移到淋巴结	腺癌，转移到淋巴结
F03		J01A0940-B32-C01	卵巢癌（原发灶）	黏液性腺癌，部分透明细胞癌	黏液性腺癌，部分透明细胞癌	黏液性腺癌，部分透明细胞癌
F04		A13A0005-B32-C01	卵巢癌（转移灶）	腺癌，转移到骨	腺癌，转移到骨	腺癌，转移到骨
F05		J01A0941-B32-C01	卵巢癌（原发灶）	透明细胞癌	透明细胞癌	透明细胞癌
F06		J01A0942-B32-C01	卵巢癌（原发灶）	浆液性腺癌	浆液性腺癌	浆液性腺癌
F07		J01A0943-B32-C01	卵巢癌（原发灶）	子宫内膜样癌，部分浆液性癌	子宫内膜样癌，部分浆液性癌	子宫内膜样癌，部分浆液性癌
F08		J01A0944-B32-C01	卵巢癌（原发灶）	浆液性腺癌	浆液性腺癌	浆液性腺癌
F09		J01A0945-B32-C01	卵巢癌（原发灶）	黏液性腺癌	黏液性腺癌	黏液性腺癌
F10		J01A0946-B32-C01	卵巢癌（原发灶）	浆液性腺癌	浆液性腺癌	浆液性腺癌
F11		J01A0947-B32-C01	卵巢癌（原发灶）	浆液性腺癌	浆液性腺癌	浆液性腺癌
F12		J01A0948-B32-C01	卵巢癌（原发灶）	浆黏性腺癌	浆黏性腺癌	浆黏性腺癌
F13		J01A0949-B32-C01	卵巢癌（原发灶）	恶性Brenner瘤	恶性Brenner瘤	恶性Brenner瘤
F14		J01A0950-B32-C01	卵巢癌（原发灶）	卵黄囊瘤	卵黄囊瘤	卵黄囊瘤
F15		A02A0011-B32-C01	卵巢癌（转移灶）	浆液性腺癌，转移到腰椎	浆液性腺癌，转移到腰椎	浆液性腺癌，转移到腰椎
F16		J01A0951-B32-C01	卵巢癌（原发灶）	浆液性腺癌，转移到腹壁	浆液性腺癌，转移到腹壁	浆液性腺癌，转移到腹壁
G01		J01A0952-B32-C01	卵巢癌（原发灶）	黏液性腺癌	黏液性腺癌	黏液性腺癌
G02		D16A6603-B32-C01	卵巢癌（转移灶）	腺癌伴鳞化，转移到大肠	腺癌伴鳞化，转移到大肠	腺癌伴鳞化，转移到大肠
G03		J01A0953-B32-C01	卵巢癌（原发灶）	黏液性腺癌	黏液性腺癌	黏液性腺癌
G04		J01A0954-B32-C01	卵巢癌（原发灶）	浆液性腺癌	浆液性腺癌	浆液性腺癌
G05		J01A0955-B32-C01	卵巢癌（原发灶）	浆液性腺癌	浆液性腺癌	浆液性腺癌
G06		J01A0956-B32-C01	卵巢癌（转移灶）	腺癌伴鳞化，转移到大肠	腺癌伴鳞化，转移到大肠	腺癌伴鳞化，转移到大肠
G07		J01A0957-B32-C01	卵巢癌（原发灶）	子宫内膜样癌	子宫内膜样癌	子宫内膜样癌
G08		J01A0958-B32-C01	卵巢癌（原发灶）	浆黏性腺癌	浆黏性腺癌	浆黏性腺癌
G09		J01A0959-B32-C01	卵巢癌（原发灶）	浆液性腺癌	浆液性腺癌	浆液性腺癌
G10		J01A0960-B32-C01	卵巢癌（原发灶）	腺癌	腺癌	腺癌
G11		J01A0961-B32-C01	卵巢癌（原发灶）	黏液性腺癌	黏液性腺癌	黏液性腺癌
G12		J01A0962-B32-C01	卵巢癌（原发灶）	卵黄囊瘤	卵黄囊瘤	卵黄囊瘤
G13		J01A0963-B32-C01	卵巢癌（原发灶）	浆液性腺癌	浆液性腺癌	浆液性腺癌
G14		J01A0964-B32-C01	卵巢癌（原发灶）	浆液性腺癌	浆液性腺癌	浆液性腺癌
G15		J01A0965-B32-C01	卵巢癌（原发灶）	浆液性腺癌	浆液性腺癌	浆液性腺癌
G16		J01A0966-B32-C01	卵巢癌（原发灶）	浆液性腺癌	浆液性腺癌	浆液性腺癌
H01		J01A0967-B32-C01	卵巢癌（原发灶）	浆液性腺癌	浆液性腺癌	浆液性腺癌
H02		J01A0968-B32-C01	卵巢癌（原发灶）	浆液性腺癌	浆液性腺癌	浆液性腺癌
H03		J01A0969-B32-C01	卵巢癌（原发灶）	黏液性腺癌	黏液性腺癌	黏液性腺癌
H04		J01A0970-B32-C01	卵巢癌（原发灶）	浆液性腺癌	浆液性腺癌	浆液性腺癌
H05		J01A0971-B32-C01	卵巢癌（原发灶）	浆液性腺癌，部分透明细胞癌	浆液性腺癌，部分透明细胞癌	浆液性腺癌，部分透明细胞癌
H06		J01A0972-B32-C01	卵巢癌（原发灶）	黏液性腺癌	黏液性腺癌	黏液性腺癌
H07		J01A0973-B32-C01	卵巢癌（原发灶）	子宫内膜样癌，部分浆液性癌	子宫内膜样癌，部分浆液性癌	子宫内膜样癌，部分浆液性癌
H08		J01A0974-B32-P01	瘤（癌旁）	浆液性腺癌，未取到癌	浆液性腺癌，未取到癌	浆液性腺癌，未取到癌
H09		J01A0975-B32-C01	卵巢癌（原发灶）	黏液性腺癌	黏液性腺癌	黏液性腺癌
H10		J01A0976-B32-C01	卵巢癌（原发灶）	黏液性腺癌	黏液性腺癌	黏液性腺癌
H11		J01A0977-B32-C01	卵巢癌（原发灶）	浆液性腺癌	浆液性腺癌	浆液性腺癌
H12		J01A0978-B32-C01	卵巢癌（原发灶）	黏液性腺癌，部分透明细胞癌	黏液性腺癌，部分透明细胞癌	黏液性腺癌，部分透明细胞癌
H13		J01A0979-B32-C01	卵巢癌（原发灶）	子宫内膜样癌	子宫内膜样癌	子宫内膜样癌
H14		J01A0980-B32-C01	卵巢癌（原发灶）	黏液性腺癌	黏液性腺癌	黏液性腺癌
H15		J01A0981-B32-C01	卵巢癌（转移灶）	腺癌，转移到大肠	腺癌，转移到大肠	腺癌，转移到大肠
H16		J01A0982-B32-C01	卵巢癌（原发灶）	黏液性腺癌	黏液性腺癌	黏液性腺癌
I01		J01A0983-B32-C01	卵巢癌（原发灶）	浆黏性腺癌	浆黏性腺癌	浆黏性腺癌
I02		J01A0984-B32-C01	卵巢癌（原发灶）	浆液性腺癌	浆液性腺癌	浆液性腺癌
I03		J01A0985-B32-C01	卵巢癌（原发灶）	浆液性腺癌	浆液性腺癌	浆液性腺癌
I04		J01A0986-B32-C01	卵巢癌（原发灶）	浆液性腺癌	浆液性腺癌	浆液性腺癌
I05		J01A0987-B32-C01	卵巢癌（原发灶）	浆液性腺癌	浆液性腺癌	浆液性腺癌
I06		J01A0988-B32-C01	卵巢癌（原发灶）	浆液性腺癌	浆液性腺癌	浆液性腺癌
I07		J01A0989-B32-C01	卵巢癌（转移灶）	腺癌，转移到淋巴结	腺癌，转移到淋巴结	腺癌，转移到淋巴结
I08		J01A0990-B32-C01	卵巢癌（转移灶）	腺癌伴鳞化，转移到子宫体
I09		J01A0991-B32-C01	卵巢癌（原发灶）	浆液性腺癌	浆液性腺癌	浆液性腺癌
I10		J01A1015-B32-C01	卵巢癌（原发灶）	浆液性腺癌伴鳞化
I11		J01A0992-B32-C01	卵巢癌（原发灶）	浆液性腺癌	浆液性腺癌	浆液性腺癌
I12		J01A0993-B32-C01	卵巢癌（原发灶）	浆液性腺癌	浆液性腺癌	浆液性腺癌
I13		J01A0994-B32-C01	卵巢癌（原发灶）	子宫内膜样癌	子宫内膜样癌	子宫内膜样癌
I14		J01A0995-B32-C01	卵巢癌（原发灶）	浆液性腺癌	浆液性腺癌	浆液性腺癌
I15		J01A0996-B32-C01	卵巢癌（原发灶）	浆液性腺癌	浆液性腺癌	浆液性腺癌
I16		J01A0997-B32-C01	卵巢癌（原发灶）	子宫内膜样癌	子宫内膜样癌	子宫内膜样癌
J01		J01A0998-B32-C01	卵巢癌（原发灶）	黏液性腺癌	黏液性腺癌	黏液性腺癌
J02		J01A0999-B32-C01	卵巢癌（原发灶）	子宫内膜样癌	子宫内膜样癌	子宫内膜样癌
J03		J01A1000-B32-C01	卵巢癌（原发灶）	黏液性腺癌	黏液性腺癌	黏液性腺癌
J04		J01A1016-B32-C01	卵巢癌（原发灶）	子宫内膜样癌
J05		J01A1001-B32-C01	卵巢癌（原发灶）	浆液性腺癌	浆液性腺癌	浆液性腺癌
J06		J01A1002-B32-C01	卵巢癌（原发灶）	浆液性腺癌	浆液性腺癌	浆液性腺癌
J07		J01A1003-B32-C01	卵巢癌（原发灶）	黏液性腺癌	黏液性腺癌	黏液性腺癌
J08		J01A1004-B32-C01	卵巢癌（原发灶）	浆液性腺癌	浆液性腺癌	浆液性腺癌
J09		J01A1005-B32-C01	卵巢癌（原发灶）	浆液性腺癌	浆液性腺癌	浆液性腺癌
J10		J01A1006-B32-C01	卵巢癌（原发灶）	浆液性腺癌	浆液性腺癌	浆液性腺癌
J11		J01A1007-B32-C01	卵巢癌（原发灶）	浆液性腺癌	浆液性腺癌	浆液性腺癌
J12		J01A1008-B32-C01	卵巢癌（原发灶）	浆液性腺癌	浆液性腺癌	浆液性腺癌
J13		J01A1009-B32-C01	卵巢癌（原发灶）	浆黏性腺癌	浆黏性腺癌	浆黏性腺癌
J14		J01A1010-B32-C01	卵巢癌（原发灶）	浆液性腺癌，部分透明细胞癌	浆液性腺癌，部分透明细胞癌	浆液性腺癌，部分透明细胞癌
J15		J01A1011-B32-C01	卵巢癌（原发灶）	浆液性腺癌	浆液性腺癌	浆液性腺癌
J16		J01A1012-B32-C01	卵巢癌（原发灶）	子宫内膜样癌	子宫内膜样癌	子宫内膜样癌
K01	定位点
